# Supplementary material for: Targeting Middle East Respiratory Syndrome Coronavirus Spike Fusion Machinery With Antiviral Peptides: In Silico Exploration of the Heptad Repeat 2 Domain
Source: Microbiologyopen. 2026 May 4;15(3):e70299. doi: 10.1002/mbo3.70299 (PMC13139053; doi:10.1002/mbo3.70299)
Supplement: Supplementary file 2 — Supporting File 2 [file MBO3-15-e70299-s003.xlsx]

## Sheet: Molecular Docking Results
Complex	HADDOCK Score (a.u.)	Binding Affinity ΔG (kcal/mol)	Kd (M)	Cluster size	RMSD (Å)	Van der Waals energy	Electrostatic energy	Desolvation energy	Restraints violation energy	Buried surface area	Z-score
HR2_ALFpm3	-50.4 +/- 8.2	-7.1	1e-05	8	2.1 +/- 0.4	-26.6 +/- 7.3	-140.6 +/- 9.4	-12.0 +/- 3.1	162.8 +/- 26.2	1104.8 +/- 116.3	-1.5
HR2_Alloferon 1	-44.8 +/- 5.6	-8.4	1.2e-06	12	1.9 +/- 0.5	-37.7 +/- 3.6	-33.1 +/- 8.1	-11.5 +/- 2.1	109.5 +/- 85.3	948.5 +/- 35.7	-2
HR2_Alpha-basrubrin	-72.3 +/- 10.2	-9.8	1.2e-07	28	1.1 +/- 0.2	-55.6 +/- 7.1	-49.9 +/- 17.7	-23.0 +/- 4.3	163.3 +/- 48.6	1483.8 +/- 113.0	-2.2
HR2_Alpha-MSH	-67.5 +/- 17.4	-8.1	2e-06	4	2.0 +/- 0.7	-32.4 +/- 3.9	-242.8 +/- 45.2	-5.0 +/- 5.3	184.4 +/- 59.4	1896.1 +/- 119.7	-1.7
HR2_An1a	-69.0 +/- 10.8	-11.5	8e-09	19	1.6 +/- 0.3	-51.8 +/- 8.8	-40.2 +/- 20.1	-25.1 +/- 4.4	159.1 +/- 45.1	1621.6 +/- 118.3	-1.4
HR2_Antileukoproteinase	-66.9 +/- 9.0	-9.1	3.6e-07	11	1.4 +/- 0.9	-42.9 +/- 4.9	-121.6 +/- 34.2	-23.4 +/- 5.1	236.7 +/- 24.8	1517.9 +/- 94.9	-2.1
HR2_Antiviral protein Y3	-69.1 +/- 7.0	-9	4.3e-07	8	1.5 +/- 0.9	-59.2 +/- 5.7	-41.4 +/- 11.9	-16.6 +/- 2.9	149.6 +/- 3.1	1372.3 +/- 56.4	-1.7
HR2_Ascaphin-8	-59.7 +/- 8.5	-9.3	2.8e-07	17	2.4 +/- 0.0	-39.3 +/- 11.2	-69.0 +/- 38.0	-34.0 +/- 5.0	273.8 +/- 27.4	1412.3 +/- 134.6	-1.7
HR2_Avian beta defensin 6	-76.9 +/- 13.4	-9.7	1.5e-07	9	1.7 +/- 0.1	-51.8 +/- 13.3	-122.5 +/- 33.5	-24.6 +/- 3.5	240.0 +/- 32.9	1949.2 +/- 290.3	-1.3
HR2_Beta-amyloid peptide	-59.3 +/- 16.9	-9.7	1.5e-07	7	1.5 +/- 1.6	-46.9 +/- 8.4	-41.9 +/- 20.9	-23.7 +/- 2.3	197.4 +/- 71.7	1555.8 +/- 263.6	-1.3
HR2_Beta-defensin 1	-70.6 +/- 7.8	-8	2.2e-06	6	1.1 +/- 0.6	-44.8 +/- 3.4	-139.2 +/- 14.4	-12.8 +/- 3.0	148.2 +/- 32.6	1730.9 +/- 183.7	-1.7
HR2_BmKDfsin4	-64.4 +/- 1.6	-9.3	2.9e-07	23	1.8 +/- 0.2	-42.2 +/- 3.7	-150.5 +/- 28.4	-12.4 +/- 2.2	202.6 +/- 55.0	1353.4 +/- 83.2	-2.4
HR2_Brevinin-1	-68.2 +/- 6.6	-8.9	5.2e-07	17	1.8 +/- 0.1	-44.2 +/- 3.7	-69.9 +/- 27.0	-21.9 +/- 5.5	118.8 +/- 52.1	1490.1 +/- 69.9	-2
HR2_Brevinin-2	-70.8 +/- 8.9	-10.2	6.2e-08	5	1.5 +/- 0.5	-49.3 +/- 10.9	-54.5 +/- 18.6	-30.0 +/- 1.4	193.9 +/- 56.9	1614.0 +/- 184.3	-2.1
HR2_Brevinin-2GHk	-69.1 +/- 9.7	-8.9	4.9e-07	6	1.7 +/- 0.4	-56.7 +/- 6.0	-92.8 +/- 25.5	-20.9 +/- 4.9	271.1 +/- 54.6	1874.4 +/- 171.9	-1.5
HR2_Caerin 1.1	-41.4 +/- 2.8	-8.1	2.1e-06	8	2.2 +/- 0.1	-21.1 +/- 3.2	-140.3 +/- 15.5	-9.3 +/- 1.3	170.9 +/- 24.6	1035.8 +/- 45.6	-1.8
HR2_Caerin 1.19	-54.1 +/- 6.2	-7.1	9.9e-06	8	1.8 +/- 0.4	-37.3 +/- 3.6	-68.3 +/- 10.3	-19.8 +/- 2.3	166.9 +/- 35.3	1294.0 +/- 69.4	-1.9
HR2_Caerin 1.2	-43.5 +/- 9.4	-7.2	8e-06	10	1.8 +/- 0.4	-36.3 +/- 2.2	-78.0 +/- 21.7	-11.6 +/- 2.3	199.8 +/- 31.9	1234.3 +/- 71.4	-1.5
HR2_Caerin 1.3	-38.2 +/- 6.2	-8	2.4e-06	9	2.2 +/- 0.4	-32.3 +/- 7.3	-26.2 +/- 10.6	-9.3 +/- 2.1	87.3 +/- 53.4	876.6 +/- 90.2	-1.9
HR2_Caerin 1.4	-52.2 +/- 6.7	-6.9	1.3e-05	8	1.2 +/- 0.1	-39.2 +/- 7.3	-69.9 +/- 11.6	-17.4 +/- 2.1	183.9 +/- 37.4	1293.0 +/- 72.5	-2
HR2_Caerin 1.5	-55.2 +/- 5.2	-7.7	3.6e-06	6	1.0 +/- 1.2	-32.5 +/- 6.6	-121.4 +/- 19.2	-8.6 +/- 4.9	101.9 +/- 52.0	1173.6 +/- 58.5	-1.9
HR2_Caerin 1.6	-63.7 +/- 5.0	-7.5	4.9e-06	11	1.8 +/- 0.3	-37.9 +/- 3.7	-87.0 +/- 19.4	-26.6 +/- 3.9	181.5 +/- 47.2	1444.2 +/- 40.6	-2.3
HR2_Caerin 1.7	-82.1 +/- 2.2	-7.9	2.5e-06	14	1.7 +/- 0.4	-55.2 +/- 1.4	-104.7 +/- 12.8	-21.3 +/- 3.3	153.9 +/- 36.2	1671.4 +/- 107.3	-2.2
HR2_Caerin 1.9	-37.0 +/- 5.2	-9.2	3.2e-07	7	2.4 +/- 0.4	-29.1 +/- 6.4	-76.1 +/- 46.8	-9.1 +/- 3.3	164.9 +/- 13.7	986.8 +/- 68.0	-1.1
HR2_Caerin 4.1	-45.5 +/- 10.3	-7.4	6.1e-06	9	2.0 +/- 1.2	-21.9 +/- 9.3	-148.8 +/- 39.6	-11.8 +/- 7.6	180.2 +/- 32.0	938.8 +/- 81.1	-1.9
HR2_Caerin 1.10	-44.6 +/- 16.0	-8.5	9.7e-07	4	1.9 +/- 0.2	-31.8 +/- 8.9	-100.2 +/- 34.9	-6.9 +/- 2.5	141.8 +/- 7.0	1137.9 +/- 218.2	-1.2
HR2_Cathelicidin-5	-59.6 +/- 40.8	-9.5	2.1e-07	5	1.4 +/- 0.9	-25.8 +/- 11.3	-312.2 +/- 117.3	-1.3 +/- 5.2	299.2 +/- 71.7	1849.9 +/- 568.1	-1.4
HR2_CCL20	-77.7 +/- 12.2	-10.9	1.9e-08	10	1.4 +/- 0.2	-56.8 +/- 7.7	-156.4 +/- 59.3	-16.5 +/- 5.4	268.0 +/- 59.4	1841.0 +/- 165.3	-1.5
HR2_Cecropin A	-95.8 +/- 17.4	-9.4	2.5e-07	10	1.6 +/- 1.0	-42.8 +/- 8.9	-243.6 +/- 17.9	-21.6 +/- 5.9	173.7 +/- 25.0	1646.9 +/- 175.8	-2.3
HR2_Cecropin P9A	-64.8 +/- 14.6	-9.6	1.8e-07	4	1.9 +/- 0.1	-42.5 +/- 5.2	-94.1 +/- 52.3	-19.1 +/- 4.7	156.6 +/- 4.7	1308.9 +/- 170.0	-1.2
HR2_Circulin A	-59.8 +/- 1.6	-8.1	1.9e-06	9	1.2 +/- 0.2	-38.8 +/- 4.1	-38.7 +/- 7.6	-16.1 +/- 1.1	28.4 +/- 26.5	940.7 +/- 27.3	-2
HR2_Circulin B	-52.6 +/- 6.7	-8.9	5e-07	14	1.2 +/- 0.7	-40.6 +/- 11.1	-53.8 +/- 46.3	-20.2 +/- 4.3	189.5 +/- 25.6	1269.8 +/- 95.4	-1.6
HR2_Circulin C	-54.1 +/- 6.3	-8.9	5.6e-07	23	2.0 +/- 1.3	-44.1 +/- 6.2	-51.3 +/- 16.5	-13.8 +/- 2.6	141.0 +/- 13.8	1275.6 +/- 56.4	-2.1
HR2_Circulin D	-52.4 +/- 6.6	-9	4.3e-07	14	2.0 +/- 1.2	-45.8 +/- 3.6	-66.5 +/- 18.0	-13.1 +/- 3.2	197.8 +/- 28.0	1274.7 +/- 25.3	-1.6
HR2_Circulin E	-56.5 +/- 7.5	-8.3	1.3e-06	15	1.6 +/- 1.0	-51.0 +/- 4.7	-50.2 +/- 7.2	-13.3 +/- 2.3	177.6 +/- 26.9	1389.7 +/- 125.1	-1.5
HR2_Circulin F	-46.9 +/- 2.5	-7.2	8.6e-06	23	1.8 +/- 0.1	-35.0 +/- 1.7	-71.7 +/- 11.8	-17.0 +/- 1.7	194.3 +/- 4.1	1312.0 +/- 56.3	-1.6
HR2_Clavanin A	-48.1 +/- 20.4	-8.5	1.1e-06	7	1.5 +/- 0.5	-29.8 +/- 6.0	-71.2 +/- 54.8	-26.7 +/- 3.8	226.5 +/- 80.2	990.7 +/- 115.1	-1.2
HR2_Corticostatin-1	-53.6 +/- 3.5	-7.1	1e-05	20	1.9 +/- 0.4	-33.0 +/- 2.1	-190.9 +/- 26.4	-13.5 +/- 0.7	311.0 +/- 74.0	1658.4 +/- 188.9	-1.7
HR2_Corticostatin-3	-58.3 +/- 3.3	-7.1	1e-05	11	1.6 +/- 0.0	-18.5 +/- 0.9	-256.4 +/- 9.5	8.3 +/- 0.4	30.9 +/- 19.4	1326.4 +/- 16.6	-1.7
HR2_Corticostatin-4	-54.3 +/- 5.9	-8.2	1.8e-06	6	1.3 +/- 0.3	-30.8 +/- 4.6	-172.7 +/- 28.2	-3.3 +/- 3.5	143.6 +/- 17.7	1354.3 +/- 72.6	-1.6
HR2_CRAMP-1	-74.6 +/- 3.7	-9.3	2.6e-07	45	1.8 +/- 0.3	-56.6 +/- 2.8	-170.8 +/- 27.5	-6.9 +/- 4.6	231.3 +/- 22.1	2160.3 +/- 134.9	-1.8
HR2_Ctry2459	-59.7 +/- 6.1	-6	6e-05	14	2.1 +/- 0.8	-30.9 +/- 7.3	-100.9 +/- 49.5	-24.0 +/- 6.8	153.3 +/- 20.0	1278.2 +/- 113.2	-1
HR2_Cyanovirin-N	-42.8 +/- 5.4	-8.3	1.5e-06	8	1.1 +/- 0.3	-32.9 +/- 7.2	-91.7 +/- 28.6	-1.6 +/- 0.5	100.8 +/- 57.4	1070.7 +/- 94.4	-1.5
HR2_Cycloviolacin O13	-44.3 +/- 4.2	-8.1	1.8e-06	5	1.9 +/- 0.1	-28.0 +/- 2.8	-82.6 +/- 5.6	-19.8 +/- 1.8	200.7 +/- 53.5	1271.6 +/- 21.8	-1.1
HR2_Cycloviolacin O14	-56.9 +/- 3.6	-9.6	1.7e-07	29	1.5 +/- 0.3	-34.3 +/- 3.4	-148.8 +/- 33.5	-11.1 +/- 2.8	181.6 +/- 40.7	1293.1 +/- 122.0	-1.8
HR2_Cycloviolacin O24	-50.0 +/- 3.8	-9.4	2.3e-07	17	2.3 +/- 0.2	-44.3 +/- 3.0	-16.1 +/- 12.7	-23.6 +/- 0.9	211.4 +/- 62.1	1211.8 +/- 109.9	-1.7
HR2_Cycloviolin A	-43.1 +/- 1.2	-7.8	3.3e-06	17	1.0 +/- 0.0	-41.6 +/- 1.5	-42.6 +/- 2.3	-10.0 +/- 0.6	169.7 +/- 11.4	1243.7 +/- 11.7	-1.6
HR2_Cycloviolin B	-45.5 +/- 12.4	-8.6	8.2e-07	15	1.7 +/- 1.0	-43.2 +/- 8.6	-37.5 +/- 6.2	-14.3 +/- 2.6	194.4 +/- 21.0	1211.6 +/- 119.7	-1.6
HR2_Cycloviolin C	-48.7 +/- 1.6	-7.2	9.1e-06	18	1.6 +/- 0.0	-44.2 +/- 1.4	-59.0 +/- 16.2	-10.7 +/- 1.5	181.0 +/- 12.7	1327.8 +/- 12.6	-2.2
HR2_Cycloviolin D	-51.0 +/- 6.8	-8.3	1.4e-06	16	1.7 +/- 1.0	-43.8 +/- 1.2	-67.9 +/- 18.6	-9.6 +/- 2.9	160.2 +/- 12.8	1375.6 +/- 124.2	-1.7
HR2_Dahlein 5.6	-48.0 +/- 11.6	-7.7	3.5e-06	19	1.7 +/- 1.0	-31.4 +/- 6.7	-54.0 +/- 48.3	-23.4 +/- 5.8	175.6 +/- 41.4	1095.4 +/- 103.7	-2.3
HR2_Dermaseptin-S1	-34.7 +/- 7.8	-7.8	3.3e-06	9	1.9 +/- 0.3	-20.0 +/- 3.4	-153.7 +/- 9.6	-9.1 +/- 4.5	250.9 +/- 42.5	1256.3 +/- 49.6	-0.8
HR2_Dermaseptin-S2	-39.2 +/- 1.8	-7.8	3.2e-06	5	1.4 +/- 0.1	-36.5 +/- 2.8	-75.2 +/- 18.7	-18.3 +/- 1.4	307.1 +/- 65.5	1337.9 +/- 160.3	-1.4
HR2_Dermaseptin-S3	-49.2 +/- 4.8	-7.7	3.7e-06	9	1.8 +/- 0.1	-29.0 +/- 4.2	-184.2 +/- 41.0	-3.0 +/- 5.0	196.1 +/- 49.4	1490.7 +/- 129.0	-1.1
HR2_Dermaseptin-S4	-53.3 +/- 8.2	-6.3	3.6e-05	15	1.5 +/- 0.4	-31.3 +/- 6.2	-169.7 +/- 15.5	1.6 +/- 2.7	102.9 +/- 69.5	1143.7 +/- 54.2	-1.7
HR2_Elafin	-57.6 +/- 3.4	-8.2	1.7e-06	5	2.3 +/- 0.1	-24.9 +/- 2.6	-201.4 +/- 9.8	5.9 +/- 0.7	16.3 +/- 14.0	1116.1 +/- 1.6	-1.6
HR2_Epinecidin-1	-86.1 +/- 17.2	-8.7	7.6e-07	9	1.9 +/- 1.1	-47.1 +/- 13.3	-80.6 +/- 6.5	-40.8 +/- 7.3	179.1 +/- 15.6	1784.3 +/- 214.0	-2.4
HR2_Esculentin-1GN	-45.2 +/- 4.3	-6.7	1.8e-05	5	1.2 +/- 0.1	-29.7 +/- 2.5	-67.9 +/- 21.3	-8.6 +/- 1.6	67.0 +/- 39.0	994.2 +/- 25.3	-1
HR2_Esculentin-2P	-68.7 +/- 3.6	-7.7	4e-06	10	1.9 +/- 0.4	-31.0 +/- 3.8	-203.2 +/- 11.1	-12.6 +/- 3.2	154.6 +/- 23.1	1229.3 +/- 105.7	-1.5
HR2_Ev37	-43.6 +/- 3.1	-7.9	2.7e-06	13	1.8 +/- 0.0	-30.7 +/- 0.8	-89.6 +/- 6.2	-14.3 +/- 1.1	193.1 +/- 23.6	1299.1 +/- 10.4	-1.3
HR2_Figainin 2	-18.8 +/- 1.9	-5.9	6.6e-05	4	2.3 +/- 0.1	-22.6 +/- 2.3	-127.3 +/- 7.7	7.0 +/- 0.8	223.4 +/- 37.5	920.6 +/- 27.7	-1
HR2_FK-13	-59.8 +/- 4.0	-6.8	1.5e-05	22	2.1 +/- 0.2	-31.2 +/- 6.0	-192.6 +/- 23.1	-10.8 +/- 5.5	207.3 +/- 70.2	1248.7 +/- 150.1	-1.6
HR2_Frenatin 2	-28.0 +/- 7.8	-7.7	3.8e-06	10	2.7 +/- 0.2	-20.6 +/- 5.0	-64.3 +/- 18.4	-6.0 +/- 1.9	115.2 +/- 64.5	651.5 +/- 62.3	-1.4
HR2_Frenatin 2.3S	-81.3 +/- 1.8	-8	2.4e-06	7	1.8 +/- 0.0	-13.0 +/- 2.3	-407.0 +/- 14.7	-10.6 +/- 1.6	237.4 +/- 71.9	1719.7 +/- 91.9	-2.5
HR2_GF-17	-60.5 +/- 6.8	-7.3	7.3e-06	20	1.9 +/- 1.2	-34.6 +/- 5.3	-202.5 +/- 31.7	-3.2 +/- 10.0	176.9 +/- 16.0	1268.1 +/- 109.6	-2
HR2_Ginkbilobin	-37.0 +/- 9.5	-7.7	4e-06	5	1.6 +/- 0.5	-26.3 +/- 4.6	-106.3 +/- 1.3	-7.7 +/- 3.5	181.9 +/- 36.7	1123.0 +/- 95.1	-1.8
HR2_Gramicidin A	-79.0 +/- 2.3	-9	4.9e-07	58	1.4 +/- 0.8	-54.6 +/- 3.0	-30.5 +/- 4.6	-39.0 +/- 1.7	207.0 +/- 14.1	1485.6 +/- 40.9	-2.1
HR2_Griffithsin	-84.4 +/- 12.2	-10.7	2.8e-08	16	1.7 +/- 0.9	-62.6 +/- 11.3	-108.8 +/- 17.0	-27.9 +/- 7.9	279.1 +/- 31.6	2107.4 +/- 227.2	-1.8
HR2_Histatin-3	-58.6 +/- 1.3	-8	2.2e-06	5	1.4 +/- 0.0	-35.7 +/- 1.9	-152.4 +/- 4.6	-7.0 +/- 1.4	146.4 +/- 17.2	1018.8 +/- 26.7	-1.5
HR2_Hp1036	-52.1 +/- 5.5	-8	2.3e-06	5	1.9 +/- 0.4	-32.3 +/- 4.3	-106.6 +/- 13.7	-18.8 +/- 3.5	203.6 +/- 52.0	1412.8 +/- 18.9	-1.6
HR2_Hp1090	-68.4 +/- 12.3	-7.8	3.1e-06	6	1.9 +/- 0.1	-44.0 +/- 8.9	-75.6 +/- 59.3	-23.8 +/- 3.5	145.5 +/- 57.1	1627.9 +/- 205.6	-0.9
Hp1239	-49.8 +/- 4.9	-7.8	3.1e-06	4	1.6 +/- 0.2	-19.3 +/- 3.9	-151.9 +/- 4.3	-15.2 +/- 2.5	150.6 +/- 12.4	1048.5 +/- 43.1	-1.7
HR2_Human beta defensin 2	-27.1 +/- 10.3	-7.5	5e-06	7	2.3 +/- 0.3	-23.6 +/- 1.3	-51.6 +/- 13.6	-4.2 +/- 0.4	109.8 +/- 85.8	644.0 +/- 12.1	-1.8
HR2_Human beta defensin 3	-38.4 +/- 10.5	-7.9	2.8e-06	6	1.7 +/- 0.7	-29.6 +/- 6.4	-91.2 +/- 17.0	-8.4 +/- 1.7	178.4 +/- 61.7	1070.4 +/- 170.3	-0.9
HR2_Human defensin 5	-52.3 +/- 18.5	-10.4	4.6e-08	5	0.9 +/- 0.6	-45.2 +/- 11.9	-96.5 +/- 42.2	-9.6 +/- 3.1	219.0 +/- 23.8	1464.3 +/- 232.7	-2.3
HR2_Human defensin 6	-48.7 +/- 10.2	-8.4	1.1e-06	8	1.0 +/- 0.1	-32.5 +/- 6.7	-55.0 +/- 26.2	-21.6 +/- 3.5	163.6 +/- 32.5	1169.6 +/- 119.4	-1.5
HR2_Human defensin hBD-1	-56.1 +/- 34.7	-10.3	5.4e-08	5	1.4 +/- 0.9	-33.8 +/- 15.4	-164.5 +/- 37.6	-15.1 +/- 11.1	256.6 +/- 57.6	1501.6 +/- 291.4	-1.4
HR2_Human neutrophil peptide-1	-42.4 +/- 10.6	-10.5	3.7e-08	8	1.0 +/- 0.7	-36.5 +/- 13.2	-75.8 +/- 19.0	-9.6 +/- 2.7	188.0 +/- 33.1	1249.8 +/- 241.8	-1.2
HR2_Human neutrophil peptide-2	-70.3 +/- 9.4	-10.1	7.7e-08	6	1.6 +/- 0.2	-48.8 +/- 6.6	-84.9 +/- 23.0	-20.8 +/- 5.3	162.7 +/- 35.5	1656.0 +/- 207.7	-1.6
HR2_Human neutrophil peptide-3	-50.5 +/- 6.2	-8.3	1.3e-06	15	1.4 +/- 0.3	-31.2 +/- 4.7	-100.0 +/- 11.2	-16.4 +/- 2.3	171.2 +/- 14.8	1191.6 +/- 55.0	-1.9
HR2_Human neutrophil peptide-4	-54.3 +/- 7.8	-9.1	3.9e-07	15	1.3 +/- 0.8	-31.0 +/- 4.8	-161.9 +/- 54.3	-13.0 +/- 3.4	221.2 +/- 21.0	1161.4 +/- 63.4	-1.7
HR2_Hylin-a1	-55.8 +/- 9.8	-8.6	9.2e-07	27	1.5 +/- 1.0	-30.4 +/- 5.5	-132.5 +/- 11.2	-16.3 +/- 2.7	173.7 +/- 32.4	1162.6 +/- 65.0	-1.6
HR2_Indolicidin	-53.5 +/- 1.1	-8.2	1.6e-06	20	1.6 +/- 0.2	-28.3 +/- 4.0	-126.7 +/- 10.1	-17.3 +/- 3.2	174.7 +/- 15.3	1063.1 +/- 49.6	-1.7
HR2_Kalata B1	-25.8 +/- 2.3	-9.6	1.6e-07	9	1.1 +/- 0.1	-33.5 +/- 5.2	-35.0 +/- 10.8	-5.1 +/- 1.7	198.2 +/- 35.7	1112.6 +/- 114.6	-1.5
HR2_Kalata B2	-46.1 +/- 1.8	-6.7	2e-05	10	1.2 +/- 0.4	-29.0 +/- 2.3	-83.1 +/- 14.9	-8.5 +/- 1.3	80.9 +/- 58.9	723.2 +/- 26.2	-1.4
HR2_Kalata B8	-37.1 +/- 1.4	-8.9	5.3e-07	4	2.5 +/- 0.3	-32.9 +/- 1.6	-96.4 +/- 13.0	0.6 +/- 2.1	145.2 +/- 30.4	1019.9 +/- 44.2	-1.9
HR2_Labyrinthopeptin A1	-35.1 +/- 4.4	-8.2	1.6e-06	5	1.9 +/- 0.3	-23.5 +/- 2.0	-198.0 +/- 36.2	10.9 +/- 4.3	170.3 +/- 15.3	1107.6 +/- 94.5	-1
HR2_Labyrinthopeptin A2	-80.3 +/- 16.7	-10.9	2.2e-08	9	1.1 +/- 0.1	-55.0 +/- 9.0	-139.3 +/- 24.8	-10.3 +/- 5.2	128.3 +/- 19.0	1835.5 +/- 185.5	-2
HR2_Lactoferricin B	-64.1 +/- 11.3	-10.8	2.4e-08	8	1.1 +/- 0.1	-42.2 +/- 5.9	-133.6 +/- 48.9	-10.7 +/- 7.5	155.5 +/- 23.0	1377.9 +/- 208.3	-1.8
HR2_Latarcin 1	-56.5 +/- 16.3	-10.2	6.5e-08	8	2.0 +/- 0.1	-29.5 +/- 8.6	-229.2 +/- 81.5	-1.0 +/- 4.3	198.5 +/- 54.2	1563.5 +/- 414.0	-1.6
HR2_LL-37	-55.2 +/- 1.9	-8.7	7.4e-07	6	1.9 +/- 0.1	-37.1 +/- 7.7	-172.0 +/- 35.7	-6.0 +/- 6.1	223.3 +/- 49.3	1414.7 +/- 181.3	-1
HR2_Maculatin 1.1	-59.3 +/- 15.6	-9.7	1.4e-07	4	1.2 +/- 0.1	-35.7 +/- 17.1	-110.1 +/- 16.4	-23.1 +/- 5.4	215.0 +/- 77.8	1384.1 +/- 332.1	-1.5
HR2_Magainin 2	-33.8 +/- 2.4	-8.5	9.4e-07	9	1.9 +/- 0.3	-28.6 +/- 1.1	-70.2 +/- 6.9	-15.9 +/- 3.8	247.6 +/- 33.3	1085.2 +/- 42.6	-2.3
HR2_Mastoparan-MO	-62.5 +/- 3.7	-7.8	3.2e-06	16	1.9 +/- 0.3	-41.2 +/- 2.1	-64.6 +/- 7.0	-18.4 +/- 4.2	99.5 +/- 76.3	1279.1 +/- 111.5	-1.3
HR2_Maximin 1	-42.0 +/- 6.8	-7.9	2.7e-06	24	1.5 +/- 0.7	-38.6 +/- 4.1	-77.0 +/- 40.8	-10.5 +/- 3.8	225.1 +/- 60.6	1290.0 +/- 137.0	-1.4
HR2_Maximin 3	-51.3 +/- 7.0	-8.4	1.2e-06	12	1.3 +/- 0.1	-42.5 +/- 3.5	-77.4 +/- 33.7	-9.9 +/- 0.8	165.7 +/- 9.9	1279.9 +/- 57.9	-1.9
HR2_Maximin 4	-40.6 +/- 4.0	-7	1.1e-05	14	1.8 +/- 0.3	-19.3 +/- 5.1	-157.3 +/- 19.9	-10.0 +/- 4.2	202.1 +/- 28.6	1008.7 +/- 129.5	-1.3
HR2_Maximin 5	-45.0 +/- 9.7	-8.3	1.3e-06	7	2.3 +/- 0.8	-30.5 +/- 10.3	-122.6 +/- 33.5	-10.1 +/- 6.3	200.2 +/- 44.7	1389.6 +/- 307.8	-1.7
HR2_Maximin H1	-11.7 +/- 5.4	-6.4	3.3e-05	6	2.4 +/- 0.6	-20.3 +/- 1.3	-111.0 +/- 18.1	3.3 +/- 0.7	274.5 +/- 28.4	1128.1 +/- 54.8	-1
HR2_Maximin H5	-36.2 +/- 8.3	-7.5	5.3e-06	18	1.9 +/- 1.1	-34.3 +/- 3.5	-44.1 +/- 35.0	-10.1 +/- 3.1	169.8 +/- 46.6	1101.9 +/- 184.4	-2.2
HR2_Melectin	-42.6 +/- 4.1	-6.9	1.3e-05	7	1.7 +/- 0.2	-20.8 +/- 10.8	-195.7 +/- 59.0	0.7 +/- 3.1	165.9 +/- 24.3	1008.9 +/- 107.1	-0.9
HR2_Melittin	-65.7 +/- 11.0	-11.2	1.2e-08	17	1.9 +/- 1.2	-37.5 +/- 10.7	-155.8 +/- 21.8	-18.7 +/- 2.6	216.2 +/- 81.4	1575.4 +/- 194.7	-1.3
HR2_Microcystis viridis lectin	-39.3 +/- 1.4	-8.3	1.5e-06	8	2.4 +/- 0.3	-26.1 +/- 2.0	-90.9 +/- 7.5	2.2 +/- 2.8	28.3 +/- 26.6	886.8 +/- 38.8	-1.5
HR2_Myticin C	-64.2 +/- 5.1	-10.5	4e-08	27	1.6 +/- 0.1	-44.0 +/- 3.1	-165.7 +/- 15.3	-4.4 +/- 4.2	173.4 +/- 18.2	1787.1 +/- 36.3	-1.1
HR2_Mytilin B	-52.6 +/- 7.7	-9.6	1.7e-07	4	1.3 +/- 0.9	-38.6 +/- 7.0	-144.8 +/- 10.6	-1.8 +/- 2.4	167.1 +/- 20.9	1368.4 +/- 100.7	-1.3
HR2_Neutrophil antibiotic peptide NP-1	-88.8 +/- 15.1	-9.3	3e-07	16	1.5 +/- 0.9	-59.3 +/- 6.1	-143.1 +/- 6.9	-15.3 +/- 7.2	144.3 +/- 20.0	1760.7 +/- 151.9	-2
HR2_Neutrophil antibiotic peptide NP-2	-42.6 +/- 13.4	-9.4	2.5e-07	5	2.0 +/- 0.2	-25.1 +/- 8.3	-156.2 +/- 3.9	-13.3 +/- 2.7	270.5 +/- 48.6	1372.2 +/- 100.2	-1.3
HR2_Neutrophil antibiotic peptide NP-3A	-41.7 +/- 3.5	-7.3	7.4e-06	20	1.4 +/- 0.4	-34.9 +/- 5.5	-49.0 +/- 6.8	-13.8 +/- 0.8	169.0 +/- 35.0	1077.4 +/- 56.4	-1
HR2_Neutrophil antibiotic peptide NP-4	-40.6 +/- 6.6	-6.2	4.4e-05	11	1.6 +/- 0.2	-28.9 +/- 4.3	-69.6 +/- 11.6	-8.3 +/- 0.7	105.1 +/- 74.3	1029.6 +/- 43.8	-1.4
HR2_Neutrophil cationic peptide 1 type B	-39.0 +/- 16.4	-10.3	5.8e-08	5	1.7 +/- 0.3	-36.5 +/- 14.8	-67.9 +/- 18.3	-23.4 +/- 2.5	344.9 +/- 93.2	1756.6 +/- 115.7	-0.5
HR2_Neutrophil cationic peptide 2	-51.7 +/- 15.0	-9.5	2.2e-07	4	1.5 +/- 0.9	-36.0 +/- 9.5	-61.5 +/- 27.9	-16.6 +/- 4.3	132.7 +/- 14.0	1296.9 +/- 173.4	-1.4
HR2_Nisin A	-65.5 +/- 4.9	-6.2	4.6e-05	16	1.5 +/- 1.0	-45.0 +/- 3.1	-125.1 +/- 12.8	-10.4 +/- 3.8	148.7 +/- 14.5	1478.0 +/- 90.9	-1.8
HR2_Nisin U	-69.5 +/- 4.4	-8.8	6.6e-07	8	1.9 +/- 0.3	-41.0 +/- 3.8	-182.1 +/- 25.0	-7.4 +/- 3.0	152.6 +/- 6.3	1512.7 +/- 91.0	-1.4
HR2_Nisin Z	-43.3 +/- 12.8	-9.5	1.9e-07	11	1.5 +/- 0.8	-30.5 +/- 6.7	-145.0 +/- 62.6	-5.5 +/- 3.3	217.7 +/- 27.2	1264.0 +/- 172.5	-1.4
HR2_Ovodefensin	-65.7 +/- 6.5	-8.2	1.6e-06	17	1.6 +/- 0.9	-27.7 +/- 7.8	-241.1 +/- 29.3	-4.2 +/- 4.7	144.6 +/- 13.1	1169.1 +/- 115.4	-2.1
HR2_Palicourein	-59.7 +/- 17.0	-9.6	1.7e-07	9	1.4 +/- 0.8	-53.6 +/- 7.8	-56.2 +/- 20.8	-18.1 +/- 3.4	232.8 +/- 115.6	1777.5 +/- 152.5	-2.7
HR2_Piscidin 1	-76.9 +/- 5.9	-7.5	5.4e-06	13	1.6 +/- 0.2	-50.0 +/- 4.6	-59.0 +/- 21.7	-31.7 +/- 8.5	166.0 +/- 65.2	1369.2 +/- 65.0	-1.4
HR2_Piscidin 2	-86.9 +/- 15.8	-10	9.4e-08	5	1.6 +/- 1.6	-58.5 +/- 3.8	-84.2 +/- 18.3	-40.0 +/- 7.0	284.1 +/- 62.7	1890.2 +/- 112.9	-2.2
HR2_Piscidin 3	-51.7 +/- 5.8	-7.2	8.1e-06	13	1.8 +/- 0.4	-36.7 +/- 7.4	-89.4 +/- 20.4	-21.5 +/- 6.0	243.4 +/- 92.2	1152.7 +/- 92.0	-2.2
HR2_Plantaricin NC8	-54.9 +/- 3.2	-6.5	2.4e-05	4	2.1 +/- 0.0	-16.9 +/- 1.9	-251.8 +/- 2.8	6.0 +/- 0.6	62.8 +/- 18.5	920.8 +/- 32.6	-2.1
HR2_Plectasin	-59.2 +/- 9.1	-9.6	1.7e-07	4	1.8 +/- 0.3	-26.1 +/- 4.5	-218.6 +/- 56.9	-9.5 +/- 7.1	201.8 +/- 41.0	1342.1 +/- 216.6	-1.4
HR2_PMAP-37	-46.1 +/- 10.1	-8.5	9.5e-07	7	1.8 +/- 0.8	-35.4 +/- 6.6	-175.1 +/- 36.9	-0.9 +/- 7.9	252.3 +/- 51.8	1620.3 +/- 44.8	-1.4
HR2_Polyphemusin I	-67.7 +/- 13.7	-7.8	3.2e-06	21	1.4 +/- 0.8	-21.9 +/- 7.8	-229.3 +/- 16.9	-14.5 +/- 5.6	145.6 +/- 28.7	1206.7 +/- 165.7	-1.6
HR2_Polyphemusin II	-49.2 +/- 7.3	-8.3	1.4e-06	11	1.2 +/- 0.2	-32.3 +/- 4.2	-135.2 +/- 16.4	-12.4 +/- 3.6	225.2 +/- 30.1	1246.2 +/- 90.1	-1.1
HR2_Ponericin L2	-41.5 +/- 14.1	-7.5	5.1e-06	4	1.3 +/- 0.4	-18.1 +/- 4.8	-204.7 +/- 65.0	-2.6 +/- 4.5	200.6 +/- 22.9	1091.5 +/- 175.1	-1.3
HR2_Protegrin 1	-40.2 +/- 8.9	-7.7	3.5e-06	5	1.8 +/- 0.4	-27.8 +/- 4.8	-134.6 +/- 27.9	-4.9 +/- 2.6	195.4 +/- 37.4	1134.2 +/- 79.1	-1.1
HR2_Protegrin 2	-47.6 +/- 1.3	-7.3	7.6e-06	20	1.4 +/- 0.5	-34.7 +/- 1.6	-77.8 +/- 14.7	-13.1 +/- 1.2	157.1 +/- 9.3	1261.4 +/- 80.6	-1.8
HR2_Protegrin 3	-29.9 +/- 9.8	-6.4	2.9e-05	5	2.4 +/- 0.6	-15.8 +/- 7.5	-139.4 +/- 18.1	-2.3 +/- 1.3	161.6 +/- 41.5	797.0 +/- 149.7	-1.5
HR2_Protegrin 4	-52.0 +/- 5.3	-8	2.4e-06	16	1.2 +/- 0.4	-28.9 +/- 4.0	-162.8 +/- 17.9	-7.9 +/- 3.1	173.0 +/- 24.0	1251.4 +/- 87.8	-1.6
HR2_Protegrin 5	-64.8 +/- 7.9	-8	2.3e-06	19	1.8 +/- 1.1	-34.2 +/- 3.5	-218.5 +/- 26.6	0.8 +/- 5.0	123.0 +/- 11.0	1349.0 +/- 45.8	-1.8
HR2_Ranatuerin-2P	-49.5 +/- 14.6	-9.9	1e-07	13	1.5 +/- 0.9	-29.0 +/- 4.7	-141.5 +/- 28.4	-13.1 +/- 0.7	209.2 +/- 71.5	1233.6 +/- 131.1	-2.1
HR2_Ranatuerin-6	-38.3 +/- 5.2	-8	2.3e-06	19	2.0 +/- 0.1	-22.4 +/- 8.3	-111.0 +/- 32.5	-12.9 +/- 5.7	192.4 +/- 24.6	919.1 +/- 198.7	-1.4
HR2_Ranatuerin-9	-44.3 +/- 7.0	-8.1	1.8e-06	7	1.9 +/- 0.3	-34.3 +/- 2.8	-79.3 +/- 30.3	-19.4 +/- 3.4	253.0 +/- 46.6	1062.2 +/- 55.2	-1.7
HR2_Retrocyclin-1	-50.1 +/- 3.4	-6.2	4.2e-05	10	1.1 +/- 0.1	-26.2 +/- 1.0	-55.3 +/- 9.2	-18.9 +/- 1.0	60.0 +/- 37.1	789.8 +/- 48.7	-1.5
HR2_RNase 2	-55.8 +/- 6.9	-8.2	1.7e-06	4	1.2 +/- 0.0	-31.8 +/- 0.8	-149.0 +/- 4.5	-7.2 +/- 0.7	129.9 +/- 70.5	1010.7 +/- 23.6	-1.6
HR2_RNase 3	-59.3 +/- 3.8	-9.2	3.2e-07	10	1.1 +/- 0.0	-51.7 +/- 1.7	-93.6 +/- 5.8	-19.6 +/- 0.9	306.3 +/- 27.1	1740.5 +/- 34.0	-1.7
HR2_RNase 7	-54.7 +/- 3.1	-8.4	1.2e-06	12	1.2 +/- 0.3	-21.1 +/- 4.9	-199.3 +/- 34.5	-5.7 +/- 2.9	120.0 +/- 65.7	966.5 +/- 70.1	-1.3
HR2_Rondonin	-53.9 +/- 5.4	-9	4.7e-07	26	1.8 +/- 0.6	-35.5 +/- 2.2	-111.2 +/- 44.5	-11.7 +/- 7.9	155.2 +/- 46.4	1122.9 +/- 4.0	-1.5
HR2_RTD-1	-50.6 +/- 11.2	-7.6	4.1e-06	19	1.3 +/- 0.8	-26.6 +/- 9.7	-174.8 +/- 19.1	-2.7 +/- 3.5	136.6 +/- 22.6	1206.7 +/- 108.1	-1.6
HR2_RTD-2	-34.1 +/- 4.8	-6.5	2.8e-05	6	2.4 +/- 0.0	-29.4 +/- 0.8	-62.9 +/- 3.4	3.2 +/- 1.5	46.7 +/- 35.4	738.5 +/- 51.1	-1.1
HR2_RTD-3	-40.8 +/- 5.8	-7.7	4e-06	4	1.3 +/- 0.4	-23.8 +/- 5.7	-119.9 +/- 70.6	-8.3 +/- 4.8	152.8 +/- 28.2	1123.5 +/- 114.8	-1.7
HR2_Scytovirin	-40.1 +/- 3.2	-8.5	1e-06	22	1.8 +/- 0.5	-33.4 +/- 3.1	-48.9 +/- 14.2	-7.4 +/- 1.6	105.0 +/- 61.2	898.7 +/- 55.2	-1.8
HR2_Sesquin	-42.6 +/- 2.0	-7.9	2.9e-06	6	1.8 +/- 0.1	-18.0 +/- 1.8	-161.1 +/- 8.2	-5.7 +/- 1.2	133.4 +/- 20.3	916.7 +/- 64.2	-1.6
HR2_Shepherin II	-43.7 +/- 3.7	-10.6	3.5e-08	9	1.7 +/- 0.3	-45.0 +/- 2.9	-39.3 +/- 1.9	-7.9 +/- 2.7	170.0 +/- 17.5	1022.7 +/- 44.1	-1
HR2_Smp76	-58.7 +/- 15.2	-8.1	2e-06	7	1.5 +/- 0.9	-40.8 +/- 5.5	-206.9 +/- 13.8	-13.8 +/- 6.4	372.6 +/- 71.6	1702.2 +/- 20.3	-1.5
HR2_Spinigerin	-58.4 +/- 10.9	-9.3	2.9e-07	18	1.0 +/- 0.1	-39.9 +/- 7.4	-112.6 +/- 38.6	-10.2 +/- 1.5	142.1 +/- 22.0	1451.3 +/- 134.4	-1.9
HR2_Subtilisin A	-71.4 +/- 5.3	-9.2	3.3e-07	20	1.1 +/- 0.6	-46.8 +/- 0.9	-124.4 +/- 23.8	-29.3 +/- 4.8	295.9 +/- 59.4	1648.3 +/- 74.7	-1.3
HR2_Tachyplesin I	-55.4 +/- 2.2	-7.3	7e-06	11	1.4 +/- 0.4	-39.1 +/- 2.4	-115.6 +/- 28.4	-11.8 +/- 3.2	186.2 +/- 16.4	1196.7 +/- 28.9	-1.8
HR2_Temporin A	-44.9 +/- 17.6	-8.1	1.9e-06	7	1.9 +/- 1.2	-40.6 +/- 9.0	-53.3 +/- 10.2	-12.2 +/- 5.5	186.4 +/- 46.3	1136.8 +/- 166.9	-1.4
HR2_Temporin B	-48.2 +/- 10.0	-8.1	1.8e-06	10	2.1 +/- 1.5	-39.2 +/- 7.0	-121.5 +/- 34.8	-5.2 +/- 1.5	204.5 +/- 20.7	1287.2 +/- 134.7	-2.2
HR2_Temporin G	-68.0 +/- 17.0	-7.1	1e-05	9	1.8 +/- 1.1	-41.8 +/- 4.9	-146.6 +/- 39.6	-24.8 +/- 8.4	279.5 +/- 41.7	1634.5 +/- 195.8	-1.6
HR2_Temporin-Pta	-63.4 +/- 7.3	-7.9	2.5e-06	15	1.9 +/- 0.4	-39.2 +/- 3.6	-137.3 +/- 19.4	-14.7 +/- 2.4	179.5 +/- 16.6	1237.5 +/- 84.9	-2.3
HR2_Temporin-Sha	-35.0 +/- 5.9	-7.7	4e-06	10	2.3 +/- 0.4	-34.9 +/- 7.4	-39.6 +/- 14.6	-18.8 +/- 6.9	266.0 +/- 78.6	1152.7 +/- 171.0	-1
HR2_Thanatin	-42.7 +/- 22.9	-9.1	4.1e-07	9	1.8 +/- 1.0	-30.9 +/- 10.4	-157.7 +/- 75.7	2.6 +/- 2.4	171.5 +/- 13.6	1445.2 +/- 191.3	-1.1
HR2_Tricyclic peptide RP 71955	-66.7 +/- 5.6	-10.5	3.7e-08	6	1.4 +/- 0.1	-50.8 +/- 5.3	-32.5 +/- 18.0	-30.8 +/- 2.8	215.3 +/- 31.9	1475.3 +/- 181.9	-1.4
HR2_Tricyclon A	-50.7 +/- 14.6	-9	4.4e-07	16	0.9 +/- 0.6	-40.9 +/- 4.5	-52.3 +/- 36.3	-24.5 +/- 5.0	251.0 +/- 77.8	1368.3 +/- 108.7	-1.4
HR2_Uperin 3.5	-41.0 +/- 2.6	-7.9	2.8e-06	15	1.3 +/- 0.7	-35.1 +/- 4.5	-109.8 +/- 14.8	-2.1 +/- 3.8	181.0 +/- 19.6	1197.6 +/- 79.6	-1.6
HR2_Uperin 7.1	-51.5 +/- 13.3	-8.4	1.2e-06	14	1.0 +/- 1.2	-36.8 +/- 7.5	-16.2 +/- 3.5	-28.7 +/- 4.8	172.4 +/- 19.7	1159.7 +/- 185.8	-1.5
HR2_Urumin	-48.1 +/- 6.7	-8.4	1.2e-06	20	1.7 +/- 0.2	-33.3 +/- 6.6	-127.0 +/- 24.1	-3.9 +/- 4.1	145.4 +/- 7.3	1183.5 +/- 120.4	-1.7
HR2_Varv peptide E	-42.8 +/- 10.1	-10	8.6e-08	7	1.1 +/- 0.6	-43.4 +/- 5.8	-40.9 +/- 18.1	-9.1 +/- 2.3	179.1 +/- 19.1	1176.3 +/- 94.5	-1.8
HR2_Vhl-1	-51.0 +/- 7.9	-7.9	2.5e-06	16	1.2 +/- 0.4	-37.6 +/- 9.0	-14.5 +/- 10.0	-29.0 +/- 8.9	185.0 +/- 21.3	1251.7 +/- 119.4	-2
HR2_Peptide-6 (standard inhibitor)	-45.5 +/- 4.6	-7	1.1e-05	6	1.8 +/- 0.3	-28.2 +/- 4.3	-109.8 +/- 17.4	-6.2 +/- 4.0	108.2 +/- 62.8	939.2 +/- 131.6	-1.5
