# Supplementary material for: Targeting Middle East Respiratory Syndrome Coronavirus Spike Fusion Machinery With Antiviral Peptides: In Silico Exploration of the Heptad Repeat 2 Domain
Source: Microbiologyopen. 2026 May 4;15(3):e70299. doi: 10.1002/mbo3.70299 (PMC13139053; doi:10.1002/mbo3.70299)
Supplement: Supplementary file 3 — Supporting File 3 [file MBO3-15-e70299-s001.xlsx]

## Sheet: Molecular Interactions
Complex	ICs charged-charged	ICs charged-polar	ICs charged-apolar	ICs polar-polar	ICs polar-apolar	ICs apolar-apolar	NIS charged	NIS apolar
HR2_ALFpm3	4	7	6	2	6	10	18.49	44.26
HR2_Alloferon 1	1	6	9	2	11	6	15.03	45.8
HR2_Alpha-basrubrin	2	7	7	6	21	12	16.44	44.52
HR2_Alpha-MSH	6	10	21	0	5	13	22.82	45.64
HR2_An1a	3	3	17	1	20	21	15.2	46.5
HR2_Antileukoproteinase	4	2	13	3	13	22	16.72	45.66
HR2_Antiviral protein Y3	0	4	7	4	17	17	15.31	45.92
HR2_Ascaphin-8	0	2	12	0	14	21	16.44	46.92
HR2_Avian beta defensin 6	1	7	17	4	16	29	15.36	46.99
HR2_Beta-amyloid peptide	0	6	15	4	18	19	16.61	46.96
HR2_Beta-defensin 1	2	11	16	13	16	12	15.92	45.95
HR2_BmKDfsin4	1	11	18	2	11	15	16.67	44.77
HR2_Brevinin-1	0	5	17	1	11	21	15.88	47.3
HR2_Brevinin-2	0	2	12	1	18	31	15.74	46.23
HR2_Brevinin-2GHk	0	10	12	6	18	24	17.94	46.18
HR2_Caerin 1.1	3	2	10	0	8	12	15.1	47.65
HR2_Caerin 1.19	0	8	7	0	7	13	15.67	48
HR2_Caerin 1.2	0	9	14	2	6	14	15.15	48.15
HR2_Caerin 1.3	0	1	7	2	12	12	14.77	47.99
HR2_Caerin 1.4	0	5	11	2	5	13	15.1	46.98
HR2_Caerin 1.5	1	9	9	0	8	16	15	48
HR2_Caerin 1.6	0	5	9	1	9	17	15.44	48.32
HR2_Caerin 1.7	0	11	11	1	10	14	15.72	48.16
HR2_Caerin 1.9	3	3	5	0	16	10	15.33	48.33
HR2_Caerin 4.1	1	2	9	1	7	15	16.11	46.64
HR2_Caerin 1.10	0	9	14	0	10	20	15.33	48
HR2_Cathelicidin-5	7	11	23	6	13	16	19.09	45.82
HR2_CCL20	4	5	19	3	18	20	17.48	44.79
HR2_Cecropin A	4	10	19	0	9	13	16.9	45.86
HR2_Cecropin P9A	3	9	8	3	20	12	16.57	48.8
HR2_Circulin A	0	2	7	2	11	15	15.67	45.33
HR2_Circulin B	0	4	5	3	17	16	15.51	46.2
HR2_Circulin C	0	4	8	5	17	18	15.56	46.03
HR2_Circulin D	1	6	15	0	9	11	16.17	44.55
HR2_Circulin E	0	4	10	6	14	16	15.89	45.03
HR2_Circulin F	1	5	7	2	7	19	15.38	46.15
HR2_Clavanin A	3	3	6	1	12	12	14.77	47.3
HR2_Corticostatin-1	4	1	9	5	8	11	17.26	46.03
HR2_Corticostatin-3	5	5	14	0	3	6	17.93	47.83
HR2_Corticostatin-4	5	3	14	0	8	15	17.81	48.22
HR2_CRAMP-1	2	14	15	10	22	12	14.82	49.72
HR2_Ctry2459	0	7	8	2	4	15	17.16	47.63
HR2_Cyanovirin-N	1	7	1	6	15	6	17.46	41.13
HR2_Cycloviolacin O13	2	4	2	3	16	12	16.71	47.81
HR2_Cycloviolacin O14	1	9	15	0	12	14	15.95	45.18
HR2_Cycloviolacin O24	2	2	4	0	15	17	14.72	45.48
HR2_Cycloviolin A	0	2	7	3	11	18	15.51	46.2
HR2_Cycloviolin B	0	0	3	11	22	17	14.95	44.85
HR2_Cycloviolin C	0	4	6	6	11	15	15.51	45.87
HR2_Cycloviolin D	0	4	8	4	14	19	15.67	46.33
HR2_Dahlein 5.6	0	4	6	0	10	15	16.22	47.3
HR2_Dermaseptin-S1	2	4	8	1	9	10	15.31	47.56
HR2_Dermaseptin-S2	1	1	6	0	9	10	14.98	47.23
HR2_Dermaseptin-S3	3	6	11	1	8	7	16.45	48.03
HR2_Dermaseptin-S4	1	8	11	2	2	11	16.43	46.15
HR2_Elafin	3	6	9	2	11	10	16.36	46.97
HR2_Epinecidin-1	1	6	17	1	12	22	17.46	49.11
HR2_Esculentin-1GN	2	3	8	0	6	10	19.67	47.37
HR2_Esculentin-2P	3	7	11	1	7	6	16.35	47.12
HR2_Ev37	1	4	7	1	11	12	18.36	46.03
HR2_Figainin 2	4	6	11	0	0	1	21.45	45.68
HR2_FK-13	4	8	11	2	3	10	17.07	45.64
HR2_Frenatin 2	0	2	8	0	8	14	15.09	47.02
HR2_Frenatin 2.3S	6	10	16	0	6	7	20.81	46.24
HR2_GF-17	3	5	12	4	7	12	16.49	46.39
HR2_Ginkbilobin	2	3	8	2	9	13	14.97	47.45
HR2_Gramicidin A	0	0	2	0	16	33	14.93	46.88
HR2_Griffithsin	3	11	25	7	17	23	15.9	44.47
HR2_Histatin-3	6	6	14	0	4	6	16.92	45.23
HR2_Hp1036	2	3	4	3	15	10	17.89	47.51
HR2_Hp1090	3	3	5	2	12	15	17.6	47.21
Hp1239	3	1	5	0	10	11	17.25	47.08
HR2_Human beta defensin 2	0	2	9	1	8	13	16.45	46.45
HR2_Human beta defensin 3	0	6	5	4	13	12	18.41	43.81
HR2_Human defensin 5	3	4	11	2	18	16	16.78	44.41
HR2_Human defensin 6	0	9	14	2	8	12	15.41	43.93
HR2_Human defensin hBD-1	3	10	10	4	20	21	16.07	45.25
HR2_Human neutrophil peptide-1	0	6	11	2	20	20	16.05	45.15
HR2_Human neutrophil peptide-2	1	5	10	1	17	28	15.72	45.15
HR2_Human neutrophil peptide-3	2	4	8	1	10	15	16.17	45.21
HR2_Human neutrophil peptide-4	6	3	10	0	10	12	15.56	45.7
HR2_Hylin-a1	3	1	7	0	12	17	15.41	47.95
HR2_Indolicidin	1	8	8	0	9	12	16.03	45.3
HR2_Kalata B1	0	1	5	7	23	15	15.05	45.82
HR2_Kalata B2	1	3	9	4	5	5	14.67	46
HR2_Kalata B8	0	10	12	3	13	5	14.81	45.79
HR2_Labyrinthopeptin A1	3	8	14	3	8	5	15.97	45.05
HR2_Labyrinthopeptin A2	2	9	19	8	22	12	16.39	44.59
HR2_Lactoferricin B	3	8	13	0	18	16	17.06	45.15
HR2_Latarcin 1	5	9	25	2	11	12	18.46	44.3
HR2_LL-37	4	2	21	0	6	6	18.97	45.34
HR2_Maculatin 1.1	2	4	13	0	15	28	15.2	48.31
HR2_Magainin 2	0	3	6	1	14	10	16.16	46.8
HR2_Mastoparan-MO	0	9	11	0	8	15	15.75	47.6
HR2_Maximin 1	3	9	10	3	10	4	15.95	47.18
HR2_Maximin 3	0	13	11	0	10	7	16	46.67
HR2_Maximin 4	4	3	9	0	4	16	16	47.67
HR2_Maximin 5	2	6	11	5	16	10	21	46.3
HR2_Maximin H1	2	3	5	4	9	4	21.05	46.17
HR2_Maximin H5	0	3	5	3	12	14	15.7	47.78
HR2_Melectin	2	10	11	0	3	6	16.1	46.92
HR2_Melittin	3	4	12	4	24	21	16.11	46.31
HR2_Microcystis viridis lectin	4	3	10	6	13	5	15.86	46.24
HR2_Myticin C	1	5	6	7	27	17	15.45	46.88
HR2_Mytilin B	4	4	22	0	7	14	16.94	43.65
HR2_Neutrophil antibiotic peptide NP-1	2	12	16	2	13	24	18.36	45.48
HR2_Neutrophil antibiotic peptide NP-2	2	3	7	3	18	13	18.03	45.36
HR2_Neutrophil antibiotic peptide NP-3A	0	9	6	2	9	5	17.27	45.68
HR2_Neutrophil antibiotic peptide NP-4	0	6	4	4	8	3	16.99	47.4
HR2_Neutrophil cationic peptide 1 type B	1	4	8	3	22	20	17.76	45.63
HR2_Neutrophil cationic peptide 2	1	4	7	4	20	17	17.86	45.88
HR2_Nisin A	0	5	14	8	4	12	14.98	45.28
HR2_Nisin U	2	6	14	9	16	7	16.21	44.95
HR2_Nisin Z	3	6	6	3	17	7	16.11	44.68
HR2_Ovodefensin	4	11	11	1	8	9	17.43	45.07
HR2_Palicourein	2	5	15	4	16	29	16.83	45.87
HR2_Piscidin 1	1	11	13	0	4	12	15.7	46.08
HR2_Piscidin 2	2	6	17	0	13	22	17	45.33
HR2_Piscidin 3	2	6	11	0	4	13	15.54	46.96
HR2_Plantaricin NC8	4	9	6	3	4	1	17.24	44.51
HR2_Plectasin	3	7	20	0	9	17	16.61	44.73
HR2_PMAP-37	4	13	19	1	8	8	21.23	44.81
HR2_Polyphemusin I	4	5	14	0	3	11	17.12	44.18
HR2_Polyphemusin II	2	5	14	0	6	14	17.18	43.99
HR2_Ponericin L2	3	9	12	1	6	7	16.5	47.14
HR2_Protegrin 1	4	7	15	0	3	10	16.78	45.21
HR2_Protegrin 2	0	8	12	0	4	17	16.55	45.52
HR2_Protegrin 3	2	4	11	0	0	9	16.38	45.73
HR2_Protegrin 4	2	8	14	0	5	13	16.15	45.36
HR2_Protegrin 5	3	7	16	0	4	15	16.49	45.36
HR2_Ranatuerin-2P	5	0	7	1	17	19	16.61	45.85
HR2_Ranatuerin-6	2	0	5	0	10	15	15.33	47.04
HR2_Ranatuerin-9	2	1	4	0	11	17	15.22	47.06
HR2_Retrocyclin-1	0	2	9	1	2	10	17.22	45.62
HR2_RNase 2	3	6	15	3	5	6	15.08	42.86
HR2_RNase 3	4	6	14	4	13	10	18.16	43.68
HR2_RNase 7	7	5	9	0	6	4	18.49	42.45
HR2_Rondonin	3	2	9	1	12	7	15.85	45.42
HR2_RTD-1	4	8	15	2	4	8	16.15	45.36
HR2_RTD-2	2	4	5	5	9	8	16.62	47.85
HR2_RTD-3	6	3	6	3	10	6	16.24	47.58
HR2_Scytovirin	1	6	9	1	9	8	15.98	43.25
HR2_Sesquin	2	2	5	1	9	9	16.14	44.91
HR2_Shepherin II	1	6	13	1	19	21	13.78	48.08
HR2_Smp76	4	13	20	5	8	6	17.91	46.01
HR2_Spinigerin	4	11	16	3	13	13	17.11	46.31
HR2_Subtilisin A	2	3	7	1	16	21	15.16	48.06
HR2_Tachyplesin I	1	7	12	0	3	11	16.84	44.33
HR2_Temporin A	0	5	8	2	12	23	15.38	47.2
HR2_Temporin B	2	2	4	2	13	22	15.38	47.2
HR2_Temporin G	1	4	8	3	10	16	20.06	46.41
HR2_Temporin-Pta	2	8	12	0	7	19	15.62	47.22
HR2_Temporin-Sha	4	4	11	1	7	13	19.2	45.51
HR2_Thanatin	4	12	22	5	10	8	16.67	45.24
HR2_Tricyclic peptide RP 71955	0	0	12	3	21	26	14.78	46.74
HR2_Tricyclon A	1	2	5	3	16	20	15.74	44.92
HR2_Uperin 3.5	2	0	4	2	12	18	16.1	46.92
HR2_Uperin 7.1	0	0	6	0	12	19	15.62	46.53
HR2_Urumin	1	6	12	4	12	14	15.49	46.13
HR2_Varv peptide E	1	2	2	6	25	19	15.15	46.13
HR2_Vhl-1	0	2	6	1	10	21	15.28	45.85
HR2_Peptide-6 (standard inhibitor)	2	5	3	2	7	3	16.13	44.84
Note:
ICs: Number of intermolecular contacts
NIS: Non-interacting surface
